# Supplementary material for: Issues in the Adoption of Online Medical Care: Cross-Sectional Questionnaire Survey
Source: J Med Internet Res. 2024 Nov 1;26:e64159. doi: 10.2196/64159 (PMC11568393; doi:10.2196/64159)
Supplement: Multimedia Appendix 5 [file jmir_v26i1e64159_app5.xlsx]

## Sheet: Sheet1
No10_1	10_1	10_1 %	10_1	10_2	10_2 %	10_2	10_3	10_3 %	10_3	10_4	10_4 %	10_4	10_5	10_5 %	10_5	10_6	10_6 %	10_6	10_7	10_7 %	10_7
オンライン診療の方がやや容易である	15	0.95	15 (1)	9	0.57	9 (0.6)	34	2.15	34 (2.2)	177	11.2	177 (11.2)	468	29.62	468 (29.6)	565	35.76	565 (35.8)	15	0.95	15 (1)
オンライン診療の方が明らかに容易である	7	0.44	7 (0.4)	9	0.57	9 (0.6)	7	0.44	7 (0.4)	36	2.28	36 (2.3)	184	11.65	184 (11.7)	514	32.53	514 (32.5)	2	0.13	2 (0.1)
対面診療とオンライン診療で概ね同等で..	66	4.18	66 (4.2)	39	2.47	39 (2.5)	460	29.11	460 (29.1)	583	36.9	583 (36.9)	301	19.05	301 (19.1)	227	14.37	227 (14.4)	334	21.14	334 (21.1)
対面診療の方がやや容易である	370	23.42	370 (23.4)	317	20.06	317 (20.1)	486	30.76	486 (30.8)	357	22.59	357 (22.6)	251	15.89	251 (15.9)	109	6.9	109 (6.9)	530	33.54	530 (33.5)
対面診療の方が明らかに容易である	1122	71.01	1122 (71)	1206	76.33	1206 (76.3)	593	37.53	593 (37.5)	427	27.03	427 (27)	376	23.8	376 (23.8)	165	10.44	165 (10.4)	699	44.24	699 (44.2)
	10_1	10_2	10_3	10_4	10_5	10_6	10_7
オンライン診療の方が明らかに容易である	7 (0.4)	9 (0.6)	7 (0.4)	36 (2.3)	184 (11.7)	514 (32.5)	2 (0.1)
オンライン診療の方がやや容易である	15 (1)	9 (0.6)	34 (2.2)	177 (11.2)	468 (29.6)	565 (35.8)	15 (1)
対面診療とオンライン診療で概ね同等で..	66 (4.2)	39 (2.5)	460 (29.1)	583 (36.9)	301 (19.1)	227 (14.4)	334 (21.1)
対面診療の方がやや容易である	370 (23.4)	317 (20.1)	486 (30.8)	357 (22.6)	251 (15.9)	109 (6.9)	530 (33.5)
対面診療の方が明らかに容易である	1122 (71)	1206 (76.3)	593 (37.5)	427 (27)	376 (23.8)	165 (10.4)	699 (44.2)
	General impression	Physical examination findings	Verbal communication	Interviews with family members	Visual unerstanding of the patient's medical condition and behaviour at home	Visual understa ding of the home and other environments	Building trust between patients and physicians
オンライン診療の方が明らかに容易である	7 (0.4)	9 (0.6)	7 (0.4)	36 (2.3)	184 (11.7)	514 (32.5)	2 (0.1)
オンライン診療の方がやや容易である	15 (1)	9 (0.6)	34 (2.2)	177 (11.2)	468 (29.6)	565 (35.8)	15 (1)
対面診療とオンライン診療で概ね同等で..	66 (4.2)	39 (2.5)	460 (29.1)	583 (36.9)	301 (19.1)	227 (14.4)	334 (21.1)
対面診療の方がやや容易である	370 (23.4)	317 (20.1)	486 (30.8)	357 (22.6)	251 (15.9)	109 (6.9)	530 (33.5)
対面診療の方が明らかに容易である	1122 (71)	1206 (76.3)	593 (37.5)	427 (27)	376 (23.8)	165 (10.4)	699 (44.2)
	Clearly easier in FMC	Somewhat easier in FMC	Almost the same in OMC and FMC	Somewhat easier in OMC	Clearly easier in OMC
General impression, N(%)	7 (0.4)	15 (1)	66 (4.2)	370 (23.4)	1122 (71)
Physical examination findings, N(%)	9 (0.6)	9 (0.6)	39 (2.5)	317 (20.1)	1206 (76.3)
Verbal communication, N(%)	7 (0.4)	34 (2.2)	460 (29.1)	486 (30.8)	593 (37.5)
Interviews with family members, N(%)	36 (2.3)	177 (11.2)	583 (36.9)	357 (22.6)	427 (27)
Visual unerstanding of the patient's medical condition and behaviour at home, N(%)	184 (11.7)	468 (29.6)	301 (19.1)	251 (15.9)	376 (23.8)
Visual understa ding of the home and other environments, N(%)	514 (32.5)	565 (35.8)	227 (14.4)	109 (6.9)	165 (10.4)
Building trust between patients and physicians, N(%)	2 (0.1)	15 (1)	334 (21.1)	530 (33.5)	699 (44.2)

## Sheet: Sheet2
Appendix 5. Checklist for Reporting Results of Internet E-Surveys (CHERRIES)
	Checklist for Reporting Results of Internet E-Surveys (CHERRIES)		Checks	Details of this study.
Item Category	Checklist Item	Explanation
Design
	Describe survey design	Describe target population, sample frame. Is the sample a convenience sample? (In “open” surveys this is most likely.)	✓	Details of ttarget population and sample frame are described in the main manuscript. Survey of patients and healthy individuals: Since it is an open survey, the sample is a convenience sample. Survey of medical professionals: It is a closed survey.
IRB (Institutional Review Board) approval and informed consent process
	IRB approval	Mention whether the study has been approved by an IRB.	✓	Mentioned in the main manuscript.
	Informed consent	Describe the informed consent process. Where were the participants told the length of time of the survey, which data were stored and where and for how long, who the investigator was, and the purpose of the study?	✓	The informed consent process was simply described in the main manuscript. In detail, before the survey begins, an explanatory consent document or a link to an explanatory consent document is provided, and participants are asked to confirm and agree to the document. At the same time, the storage of the consent document was recommended and contact information in case of any questions were clearly i…
	Data protection	If any personal information was collected or stored, describe what mechanisms were used to protect unauthorized access.	✓	No personal information was collected in this study.
Development and pre-testing
	Development and testing	State how the survey was developed, including whether the usability and technical functionality of the electronic questionnaire had been tested before fielding the questionnaire.	✓	Mentioned in the main manuscript.
Recruitment process and description of the sample having access to the questionnaire
	Open survey versus closed survey	An “open survey” is a survey open for each visitor of a site, while a closed survey is only open to a sample which the investigator knows (password-protected survey).	✓	Survey of patients and healthy individuals: An open survey. Survey of medical professionals: A closed survey.
	Contact mode	Indicate whether or not the initial contact with the potential participants was made on the Internet. (Investigators may also send out questionnaires by mail and allow for Web-based data entry.)	✓	Survey of patients and healthy individuals: The initial contact was made by e-mail or on the Internet. Survey of medical professionals: The initial contact was made by mail.
	Advertising the survey	How/where was the survey announced or advertised? Some examples are offline media (newspapers), or online (mailing lists – If yes, which ones?) or banner ads (Where were these banner ads posted and what did they look like?). It is important to know the wording of the announcement as it will heavily influence who chooses to participate. Ideally the survey announcement should be published as an app…	✓	Survey of patients and healthy individuals: Announced on the survey site to which each respondent belongs. Survey of medical professionals: Announed by mail informing the participants that they are the subject of this survey.
Survey administration
	Web/E-mail	State the type of e-survey (eg, one posted on a Web site, or one sent out through e-mail). If it is an e-mail survey, were the responses entered manually into a database, or was there an automatic method for capturing responses?	✓	Survey of patients and healthy individuals: Survey posted on a Web site. Survey of medical professionals:Survey posted on a Web site.
	Context	Describe the Web site (for mailing list/newsgroup) in which the survey was posted. What is the Web site about, who is visiting it, what are visitors normally looking for? Discuss to what degree the content of the Web site could pre-select the sample or influence the results. For example, a survey about vaccination on a anti-immunization Web site will have different results from a Web survey condu…	✓	Survey of patients and healthy individuals: Freeasy ®.This is a website that handles a variety of online surveys and is visited by people who want to collect points because each question they answer gives them points worth one yen. It is likely that those who are not familiar with the Internet or computers, or who are not interested in collecting points, will not visit this website and will not a…
	Mandatory/voluntary	Was it a mandatory survey to be filled in by every visitor who wanted to enter the Web site, or was it a voluntary survey?	✓	It was a voluntary survey.
	Incentives	Were any incentives offered (eg, monetary, prizes, or non-monetary incentives such as an offer to provide the survey results)?	✓	Survey of patients and healthy individuals: For each question answered, respondents receive points worth 1 yen as a reward (according to the survey company's rules and regulations). Points can be exchanged for gift certificates or discount coupons through the website. Survey of medical professionals: No incentives were provided.
	Time/Date	In what timeframe were the data collected?	✓	Mentioned in the main manuscript.
	Randomization of items or questionnaires	To prevent biases items can be randomized or alternated.	✓	The last question on factors preventing the further spread of telemedicine in each of the surveys was displayed in a shuffled format.
	Adaptive questioning	Use adaptive questioning (certain items, or only conditionally displayed based on responses to other items) to reduce number and complexity of the questions.	✓	Yes. The multiple version of questionnaire were made to decrease the time and effort of the pariticipants.
	Number of Items	What was the number of questionnaire items per page? The number of items is an important factor for the completion rate.	✓	Survey of patients and healthy individuals: One questionnaire item per page. Survey of medical professionals:One to 10 questionnaire item per page. Note that more than five items were displayed in one page, if the items are short and relevant each other,
	Number of screens (pages)	Over how many pages was the questionnaire distributed? The number of items is an important factor for the completion rate.	✓	Survey of patients and healthy individuals: 12 to 6 pages depending on the contents of the answer. Survey of medical professionals: 9 to 11 pages depending on the contents of the answer.
	Completeness check	It is technically possible to do consistency or completeness checks before the questionnaire is submitted. Was this done, and if “yes”, how (usually JAVAScript)? An alternative is to check for completeness after the questionnaire has been submitted (and highlight mandatory items). If this has been done, it should be reported. All items should provide a non-response option such as “not applicable”…	✓	No consistecy or completeness checks were performed.
	Review step	State whether respondents were able to review and change their answers (eg, through a Back button or a Review step which displays a summary of the responses and asks the respondents if they are correct).	✓	Respondents were able to review and change their answers using a Back button.
Response rates
	Unique site visitor	If you provide view rates or participation rates, you need to define how you determined a unique visitor. There are different techniques available, based on IP addresses or cookies or both.	N.A.	We did not provide view rates. Survey of patients and healthy individuals: In addition, The survey panel that conducted this survey did not collect this type of data, but since it is a registration-based cohort, this item does not apply.
	View rate (Ratio of unique survey visitors/unique site visitors)	Requires counting unique visitors to the first page of the survey, divided by the number of unique site visitors (not page views!). It is not unusual to have view rates of less than 0.1 % if the survey is voluntary.	N.A.	Survey of patients and healthy individuals: In addition, The survey panel that conducted this survey did not collect this type of data, but since it is a registration-based cohort, this item does not apply. Survey of medical professionals: We can not provide information of the view rates because we did not count unique visitors to the first page of the survey.
	Participation rate (Ratio of unique visitors who agreed to participate/unique first survey page visitors)	Count the unique number of people who filled in the first survey page (or agreed to participate, for example by checking a checkbox), divided by visitors who visit the first page of the survey (or the informed consents page, if present). This can also be called “recruitment” rate.	N.A.	Survey of patients and healthy individuals: In addition, The survey panel that conducted this survey did not collect this type of data, but since it is a registration-based cohort, this item does not apply. Survey of medical professionals: We can not provide information of the view rates because we did not count unique visitors to the first page of the survey.
	Completion rate (Ratio of users who finished the survey/users who agreed to participate)	The number of people submitting the last questionnaire page, divided by the number of people who agreed to participate (or submitted the first survey page). This is only relevant if there is a separate “informed consent” page or if the survey goes over several pages. This is a measure for attrition. Note that “completion” can involve leaving questionnaire items blank. This is not a measure for ho…	N.A.	Survey of patients and healthy individuals: In addition, The survey panel that conducted this survey did not collect this type of data, but since it is a registration-based cohort, this item does not apply. Survey of medical professionals: We can not provide information of the view rates because we did not count unique visitors to the first page of the survey.
Preventing multiple entries from the same individual
	Cookies used	Indicate whether cookies were used to assign a unique user identifier to each client computer. If so, mention the page on which the cookie was set and read, and how long the cookie was valid. Were duplicate entries avoided by preventing users access to the survey twice; or were duplicate database entries having the same user ID eliminated before analysis? In the latter case, which entries were ke…	✓	Cookies were not used in this study.
	IP check	Indicate whether the IP address of the client computer was used to identify potential duplicate entries from the same user. If so, mention the period of time for which no two entries from the same IP address were allowed (eg, 24 hours). Were duplicate entries avoided by preventing users with the same IP address access to the survey twice; or were duplicate database entries having the same IP addr…	✓	The IP address of the client computer was not used to identify potential duplicate entries.
	Log file analysis	Indicate whether other techniques to analyze the log file for identification of multiple entries were used. If so, please describe.	✓	No log files were used to identify potential duplicate entries.
	Registration	In “closed” (non-open) surveys, users need to login first and it is easier to prevent duplicate entries from the same user. Describe how this was done. For example, was the survey never displayed a second time once the user had filled it in, or was the username stored together with the survey results and later eliminated? If the latter, which entries were kept for analysis (eg, the first entry or…	✓	Survey of patients and healthy individuals: Each case is managed on the survey site with a unique ID, and logging in is required to answer the survey, so duplicate responses will not occur. Survey of medical professionals: By asking respondents to provide the name of the facility, job title, and initials, responses that were considered duplicates based on this information were removed except for …
Analysis
	Handling of incomplete questionnaires	Were only completed questionnaires analyzed? Were questionnaires which terminated early (where, for example, users did not go through all questionnaire pages) also analyzed?	✓	Only the completed questionnaires were analyzed.
	Questionnaires submitted with an atypical timestamp	Some investigators may measure the time people needed to fill in a questionnaire and exclude questionnaires that were submitted too soon. Specify the timeframe that was used as a cut-off point, and describe how this point was determined.	✓	In this study, we did not measure the time people needed to fil in a questionnaire.
	Statistical correction	Indicate whether any methods such as weighting of items or propensity scores have been used to adjust for the non-representative sample; if so, please describe the methods.	✓	We did not performed statistical correction.
